# Supplementary material for: Effects of priority on strain-level composition of the honey bee gut community
Source: Appl Environ Microbiol. 2025 Jul 31;91(8):e00828-25. doi: 10.1128/aem.00828-25 (PMC12366320; doi:10.1128/aem.00828-25)
Supplement: Supplemental text — Code used for data analysis. [file aem.00828-25-s0002.txt]

---
title: "Strain Fighter II"
output: html_notebook
---

#Packages
```{r}
library(phyloseq); packageVersion("phyloseq")
#library(Biostrings); packageVersion("Biostrings")
library(ggplot2); packageVersion("ggplot2") # need
library(dplyr)
library(ggpubr) #need
library(scales) #need
```

#colors used
```{r}

Order_col2<-c("wkB332 > wkB2"="#bf8d1fff",
               "wkB332 > ΔtssE"="#eccc87ff",
               "wkB2 > wkB332"="#2a5f88ff",
               "ΔtssE > wkB332"="#629fcfff",
               "ΔtssE/wkB332 Mix"="#aee08bff",
               "wkB2/wkB332 Mix"="#447821ff",
              "wkB332"="#bf8d1fff",
           "wkB2"="#2a5f88ff")

```

#Read in files
```{r}

cfu_counts<-read.csv( "HB_Prio_Sample_Data2.csv", row.names = 1, header= TRUE)


Abund_2_332<-read.csv("HB_Prio_Abundance2.csv",row.names = 1, header= TRUE)

```

#Assign values to strain names
```{r}
cfu_counts$treatment<-factor(cfu_counts$treatment, levels = c("2R","2G","332G","332R", "TsseR","TsseG", "332GR","332GT","332RT", "332RG","2GR", "2RG","TRG","TGR", "2M", "TM","2RKB","KB2R", "MDKAN","MD"))

cfu_counts$total_cfu_500_R<-as.numeric(cfu_counts$total_cfu_500_R)
cfu_counts$total_cfu_500_G<-as.numeric(cfu_counts$total_cfu_500_G)    

cfu_counts$Cells_per_bee<-as.numeric(cfu_counts$total_cfu_500_G + cfu_counts$total_cfu_500_R)

cfu_counts$Invaded2<-as.numeric(cfu_counts$Invaded2)


cfu_counts$wkB332[(cfu_counts$treatment=="332GR"|cfu_counts$treatment=="332G"|cfu_counts$treatment=="332GT"|cfu_counts$treatment=="2RG"|cfu_counts$treatment=="TRG")]<-cfu_counts$total_cfu_500_G[(cfu_counts$treatment=="332GR"|cfu_counts$treatment=="332G"|cfu_counts$treatment=="332GT"|cfu_counts$treatment=="2RG"|cfu_counts$treatment=="TRG")]


cfu_counts$wkB332[(cfu_counts$treatment=="332RG"|cfu_counts$treatment=="332R"|cfu_counts$treatment=="332RT"|cfu_counts$treatment=="2GR"|cfu_counts$treatment=="TGR")]<-cfu_counts$total_cfu_500_R[(cfu_counts$treatment=="332RG"|cfu_counts$treatment=="332R"|cfu_counts$treatment=="332RT"|cfu_counts$treatment=="2GR"|cfu_counts$treatment=="TGR")]


cfu_counts$wkB2[(cfu_counts$treatment=="2GR"|cfu_counts$treatment=="2G"|cfu_counts$treatment=="332RG"|cfu_counts$treatment=="332RT"|cfu_counts$treatment=="TGR"|cfu_counts$treatment=="TsseG")]<-cfu_counts$total_cfu_500_G[(cfu_counts$treatment=="2GR"|cfu_counts$treatment=="2G"|cfu_counts$treatment=="332RG"|cfu_counts$treatment=="332RT"|cfu_counts$treatment=="TGR"|cfu_counts$treatment=="TsseG")]


cfu_counts$wkB2[(cfu_counts$treatment=="2RG"|cfu_counts$treatment=="2R"|cfu_counts$treatment=="332GR"|cfu_counts$treatment=="332GT"|cfu_counts$treatment=="TRG"|cfu_counts$treatment=="TsseR")]<-cfu_counts$total_cfu_500_R[(cfu_counts$treatment=="2RG"|cfu_counts$treatment=="2R"|cfu_counts$treatment=="332GR"|cfu_counts$treatment=="332GT"|cfu_counts$treatment=="TRG"|cfu_counts$treatment=="TsseR")]


#mixed groups

cfu_counts$wkB332[(cfu_counts$treatment=="TM"|cfu_counts$treatment=="2M")&cfu_counts$assay_name=="Experiment_3"]<-cfu_counts$total_cfu_500_G[((cfu_counts$treatment=="TM"|cfu_counts$treatment=="2M")&cfu_counts$assay_name=="Experiment_3")]

cfu_counts$wkB332[(cfu_counts$treatment=="TM"|cfu_counts$treatment=="2M")&cfu_counts$assay_name=="Experiment_4"]<-cfu_counts$total_cfu_500_R[(cfu_counts$treatment=="TM"|cfu_counts$treatment=="2M")&cfu_counts$assay_name=="Experiment_4"]


cfu_counts$wkB2[(cfu_counts$treatment=="TM"|cfu_counts$treatment=="2M")&cfu_counts$assay_name=="Experiment_4"]<-cfu_counts$total_cfu_500_G[(cfu_counts$treatment=="TM"|cfu_counts$treatment=="2M")&cfu_counts$assay_name=="Experiment_4"]

cfu_counts$wkB2[(cfu_counts$treatment=="TM"|cfu_counts$treatment=="2M")&cfu_counts$assay_name=="Experiment_3"]<-cfu_counts$total_cfu_500_R[(cfu_counts$treatment=="TM"|cfu_counts$treatment=="2M")&cfu_counts$assay_name=="Experiment_3"]

cfu_counts$Perc_wkB2<-cfu_counts$wkB2/cfu_counts$Cells_per_bee

cfu_counts$Perc_wkB332<-cfu_counts$wkB332/cfu_counts$Cells_per_bee
```

#Create phyloseq object for abundance plots
```{r}
RG_ob<- phyloseq(otu_table(Abund_2_332, taxa_are_rows=FALSE), 
               sample_data(cfu_counts))

```

Combined abundance plots for 1d/4d and 5d/5d without mutant (Experiments 1&2)
```{r}

RG_1_Exp<-subset_samples(RG_ob, (assay_name=="Experiment_1"&
                                       (treatment!="MD"&treatment!="MDKAN"&treatment!="2R"&treatment!="2G"&treatment!="332R"&treatment!="332G")))
RG_ob.melt <- psmelt(RG_1_Exp)

RG_ob.melt$Order[RG_ob.melt$treatment=="332RG"|RG_ob.melt$treatment=="332GR"]<-"wkB332 > wkB2"
RG_ob.melt$Order[RG_ob.melt$treatment=="2RG"|RG_ob.melt$treatment=="2GR"]<-"wkB2 > wkB332"

Pub_Ex_1_abund_plot<-ggplot(RG_ob.melt, aes(x = Sample, y = Abundance, color = OTU, fill = OTU))+ geom_bar(stat = "identity", position = "fill") + theme_classic() + labs(x="Bee Sample",y="Relative Abundance") +ggtitle("A") +theme(title=element_text(size=20), axis.text.x = element_blank(), axis.text.y = element_text(size=20),axis.title.x = element_text(size = 20), axis.title.y = element_text(size = 20), legend.text = element_text(size=15), strip.text.x = element_text(size = 15),legend.position = "right")+guides(color=guide_legend(ncol = 1))+ facet_grid(.~Order, scales="free_x") +scale_fill_manual(name="Strain ID", values=Order_col2)+scale_color_manual(name="Strain ID",values=Order_col2)

RG_2_Exp<-subset_samples(RG_ob, (assay_name=="Experiment_2"&treatment!="MD"&treatment!="MDKAN"&treatment!="2R"&treatment!="2G"&treatment!="332R"&treatment!="332G"))
RG_ob.melt <- psmelt(RG_2_Exp)

RG_ob.melt$Order[RG_ob.melt$treatment=="332RG"|RG_ob.melt$treatment=="332GR"]<-"wkB332 > wkB2"
RG_ob.melt$Order[RG_ob.melt$treatment=="2RG"|RG_ob.melt$treatment=="2GR"]<-"wkB2 > wkB332"


Pub_Ex_2_abund_plot<-ggplot(RG_ob.melt, aes(x = Sample, y = Abundance, color = OTU, fill = OTU))+ geom_bar(stat = "identity", position = "fill") + theme_classic() + labs(x="Bee Sample",y="Relative Abundance") +ggtitle("B") +theme(title=element_text(size=20), axis.text.x = element_blank(), axis.text.y = element_text(size=20),axis.title.x = element_text(size = 20), axis.title.y = element_text(size = 20), legend.text = element_text(size=15), strip.text.x = element_text(size = 15),legend.position = "right")+guides(color=guide_legend(ncol = 1))+ facet_grid(.~Order, scales="free_x") +scale_fill_manual(name="Strain ID", values=Order_col2)+scale_color_manual(name="Strain ID",values=Order_col2)

HB_3_4_iso<-ggarrange(Pub_Ex_1_abund_plot,Pub_Ex_2_abund_plot, ncol = 1, common.legend = TRUE, legend="right")

HB_3_4_iso 

```


#Number of samples invaded based on treatment during 5d/5d experiments with no mutant
```{r}
cfu_counts_Ex_1<-cfu_counts[cfu_counts$assay_name=="Experiment_1",]
Ex_1_Invade_Blood<-cfu_counts_Ex_1[cfu_counts_Ex_1$treatment=="332RG"|cfu_counts_Ex_1$treatment=="332GR"|cfu_counts_Ex_1$treatment=="2RG"|cfu_counts_Ex_1$treatment=="2GR",]


Ex_1_Invade_Blood$Invaded<-as.numeric(Ex_1_Invade_Blood$Invaded)

Ex_1_Invade_Blood$First_Iso[Ex_1_Invade_Blood$treatment=="332RG"|Ex_1_Invade_Blood$treatment=="332GR"]<-"wkB332"

Ex_1_Invade_Blood$First_Iso[Ex_1_Invade_Blood$treatment=="2RG"|Ex_1_Invade_Blood$treatment=="2GR"]<-"wkB2"

Ex_1_Invade_Blood$Per_G<-Ex_1_Invade_Blood$total_cfu_500_G/Ex_1_Invade_Blood$Cells_per_bee
Ex_1_Invade_Blood$Per_R<-Ex_1_Invade_Blood$total_cfu_500_R/Ex_1_Invade_Blood$Cells_per_bee

Ex_1_Invade_Blood$Red_Minus_Green<-Ex_1_Invade_Blood$total_cfu_500_R-Ex_1_Invade_Blood$total_cfu_500_G


Ex_1_Invade_Blood$Per_Invader[Ex_1_Invade_Blood$treatment=="TRG"|Ex_1_Invade_Blood$treatment=="2RG"|Ex_1_Invade_Blood$treatment=="2M"|Ex_1_Invade_Blood$treatment=="TM"|Ex_1_Invade_Blood$treatment=="332RG"]<-Ex_1_Invade_Blood$Per_G[Ex_1_Invade_Blood$treatment=="TRG"|Ex_1_Invade_Blood$treatment=="2RG"|Ex_1_Invade_Blood$treatment=="2M"|Ex_1_Invade_Blood$treatment=="TM"|Ex_1_Invade_Blood$treatment=="332RG"]

Ex_1_Invade_Blood$Per_Invader[Ex_1_Invade_Blood$treatment=="332GR"|Ex_1_Invade_Blood$treatment=="332GT"|Ex_1_Invade_Blood$treatment=="2GR"]<-Ex_1_Invade_Blood$Per_R[Ex_1_Invade_Blood$treatment=="332GR"|Ex_1_Invade_Blood$treatment=="332GT"|Ex_1_Invade_Blood$treatment=="2GR"]


Ex_1_Invade_Blood$Per_Invader2<-Ex_1_Invade_Blood$Per_Invader

Ex_1_Invasion_Blood_stats<-group_by(Ex_1_Invade_Blood, treatment) %>%
  summarise(
    S_size = n(),
    Per_Invade = mean(Invaded, na.rm = TRUE),
    Per_Sec = mean(Per_Invader, na.rm=TRUE),
    Per_Init= (1-(mean(Per_Invader,na.rm=TRUE)))
    )
    
Ex_1_Invasion_Blood_stats


Ex_1_Invasion_table_stats<-group_by(Ex_1_Invade_Blood, First_Iso,Invaded) %>%
  summarise(
    S_size = n()
    )
    
Ex_1_Invasion_table_stats

Ex_1_chi_data<-matrix(c(17,1,11,3),nrow=2,byrow=TRUE)
rownames(Ex_1_chi_data)<-c("wkB2","wkB332")
colnames(Ex_1_chi_data)<-c("Not_Invaded","Invaded")
chisq.test(Ex_1_chi_data)
```

#Analysis of differences in invasion/percentage of invader in 5d/5d experiment without mutant
```{r}

#kruskal.test(Per_Invader~First_Iso,data=Ex_1_Invade_Blood)

wilcox.test(Ex_1_Invade_Blood$Per_Invader~ Ex_1_Invade_Blood$First_Iso, p.adjust.method = "BH")

Ex_1_chi_data<-matrix(c(17,1,11,3),nrow=2,byrow=TRUE)
rownames(Ex_1_chi_data)<-c("wkB2","wkB332")
colnames(Ex_1_chi_data)<-c("Not_Invaded","Invaded")
chisq.test(Ex_1_chi_data,correct = FALSE)
```


#Number of samples invaded based on treatment during 1d/4d experiments with no mutant

```{r}

cfu_counts_Ex_2<-cfu_counts[cfu_counts$assay_name=="Experiment_2",]
Ex_2_Invade_Blood<-cfu_counts_Ex_2[cfu_counts_Ex_2$treatment=="332RG"|cfu_counts_Ex_2$treatment=="332GR"|cfu_counts_Ex_2$treatment=="2RG"|cfu_counts_Ex_2$treatment=="2GR",]

Ex_2_Invade_Blood$Invaded<-as.numeric(Ex_2_Invade_Blood$Invaded)

Ex_2_Invade_Blood$First_Iso[Ex_2_Invade_Blood$treatment=="332RG"|Ex_2_Invade_Blood$treatment=="332GR"]<-"wkB332"

Ex_2_Invade_Blood$First_Iso[Ex_2_Invade_Blood$treatment=="2RG"|Ex_2_Invade_Blood$treatment=="2GR"]<-"wkB2"

Ex_2_Invade_Blood$Per_G<-Ex_2_Invade_Blood$total_cfu_500_G/Ex_2_Invade_Blood$Cells_per_bee
Ex_2_Invade_Blood$Per_R<-Ex_2_Invade_Blood$total_cfu_500_R/Ex_2_Invade_Blood$Cells_per_bee

Ex_2_Invade_Blood$Red_Minus_Green<-Ex_2_Invade_Blood$total_cfu_500_R-Ex_2_Invade_Blood$total_cfu_500_G


Ex_2_Invade_Blood$Per_Invader[Ex_2_Invade_Blood$treatment=="TRG"|Ex_2_Invade_Blood$treatment=="2RG"|Ex_2_Invade_Blood$treatment=="2M"|Ex_2_Invade_Blood$treatment=="TM"|Ex_2_Invade_Blood$treatment=="332RG"]<-Ex_2_Invade_Blood$Per_G[Ex_2_Invade_Blood$treatment=="TRG"|Ex_2_Invade_Blood$treatment=="2RG"|Ex_2_Invade_Blood$treatment=="2M"|Ex_2_Invade_Blood$treatment=="TM"|Ex_2_Invade_Blood$treatment=="332RG"]

Ex_2_Invade_Blood$Per_Invader[Ex_2_Invade_Blood$treatment=="332GR"|Ex_2_Invade_Blood$treatment=="332GT"|Ex_2_Invade_Blood$treatment=="2GR"]<-Ex_2_Invade_Blood$Per_R[Ex_2_Invade_Blood$treatment=="332GR"|Ex_2_Invade_Blood$treatment=="332GT"|Ex_2_Invade_Blood$treatment=="2GR"]


Ex_2_Invade_Blood$Per_Invader2<-Ex_2_Invade_Blood$Per_Invader


Ex_2_Invasion_Blood_stats<-group_by(Ex_2_Invade_Blood, treatment) %>%
  summarise(
    S_size = n(),
    Per_Invade = mean(Invaded, na.rm = TRUE),
    Per_Sec = mean(Per_Invader, na.rm=TRUE),
    Per_Init= (1-(mean(Per_Invader,na.rm=TRUE)))
    )
    
Ex_2_Invasion_Blood_stats


Ex_2_Invasion_table_stats2<-group_by(Ex_2_Invade_Blood, First_Iso,Invaded) %>%
  summarise(
    S_size = n()
    )
    
Ex_2_Invasion_table_stats2


```


#Analysis of differences in invasion/percentage of invader in 1d/4d experiment without mutant
```{r}


#kruskal.test(Per_Invader~First_Iso,data=Ex_2_Invade_Blood)

wilcox.test(Ex_2_Invade_Blood$Per_Invader~ Ex_2_Invade_Blood$First_Iso, p.adjust.method = "BH")


Ex_2_chi_data<-matrix(c(22,5,14,22),nrow=2,byrow=TRUE)
rownames(Ex_2_chi_data)<-c("wkB2","wkB332")
colnames(Ex_2_chi_data)<-c("Not_Invaded","Invaded")
chisq.test(Ex_2_chi_data,correct = FALSE)
```


#Number of samples invaded based on treatment during 1d/4d mutant experiments
#This also includes binary invasion success for these experiments
```{r}
Ex_3_4_Invade<-cfu_counts[(cfu_counts$assay_name== "Experiment_4"|cfu_counts$assay_name== "Experiment_3")&(cfu_counts$treatment!="MD"|cfu_counts$treatment!="MDKAN"|cfu_counts$treatment!="2G"|cfu_counts$treatment=="TsseR"|cfu_counts$treatment=="2G"|cfu_counts$treatment=="332R"),]

Ex_3_4_Invade$Invaded<-as.numeric(Ex_3_4_Invade$Invaded)

#Order
Ex_3_4_Invade$Order[Ex_3_4_Invade$treatment=="332RG"|Ex_3_4_Invade$treatment=="332GR"]<-"wkB332 > wkB2"
                        
Ex_3_4_Invade$Order[Ex_3_4_Invade$treatment=="332RT"|Ex_3_4_Invade$treatment=="332GT"]<-"wkB332 > ΔtssE"

Ex_3_4_Invade$Order[Ex_3_4_Invade$treatment=="2RG"|Ex_3_4_Invade$treatment=="2GR"]<-"wkB2 > wkB332"

Ex_3_4_Invade$Order[Ex_3_4_Invade$treatment=="TRG"|Ex_3_4_Invade$treatment=="TGR"]<-"ΔtssE > wkB332"

Ex_3_4_Invade$Order[Ex_3_4_Invade$treatment=="TM"]<-"ΔtssE/wkB332 Mix"

Ex_3_4_Invade$Order[Ex_3_4_Invade$treatment=="2M"]<-"wkB2/wkB332 Mix"


#First Iso
Ex_3_4_Invade$First_Iso[Ex_3_4_Invade$treatment=="332RG"|Ex_3_4_Invade$treatment=="332GR"|Ex_3_4_Invade$treatment=="332RT"|Ex_3_4_Invade$treatment=="332GT"]<-"wkB332"

Ex_3_4_Invade$First_Iso[Ex_3_4_Invade$treatment=="2RG"|Ex_3_4_Invade$treatment=="2GR"]<-"wkB2"

Ex_3_4_Invade$First_Iso[Ex_3_4_Invade$treatment=="TRG"|Ex_3_4_Invade$treatment=="TGR"]<-"ΔtssE"

Ex_3_4_Invade$First_Iso[Ex_3_4_Invade$treatment=="TM"]<-"ΔtssE/wkB332 Mix"

Ex_3_4_Invade$First_Iso[Ex_3_4_Invade$treatment=="2M"]<-"wkB2/wkB332 Mix"


Ex_3_4_Invade$Per_G<-Ex_3_4_Invade$total_cfu_500_G/Ex_3_4_Invade$Cells_per_bee
Ex_3_4_Invade$Per_R<-Ex_3_4_Invade$total_cfu_500_R/Ex_3_4_Invade$Cells_per_bee

Ex_3_4_Invade$Red_Minus_Green<-Ex_3_4_Invade$total_cfu_500_R-Ex_3_4_Invade$total_cfu_500_G

Ex_3_4_Invasion_Blood_stats<-group_by(Ex_3_4_Invade, treatment) %>%
  summarise(
    S_size = n(),
    Per_Invade = mean(Invaded, na.rm = TRUE))
Ex_3_4_Invasion_Blood_stats


Ex_3_4_Invasion_table_stats<-group_by(Ex_3_4_Invade, Order, Invaded) %>%
  summarise(
    S_size = n())
Ex_3_4_Invasion_table_stats

Ex_3_4_chi_data1<-matrix(c(33,0,19,9),nrow=2,byrow=TRUE)
rownames(Ex_3_4_chi_data1)<-c("wkB2>wkB332","tssE>wkB332")
colnames(Ex_3_4_chi_data1)<-c("Not_Invaded","Invaded")
chisq.test(Ex_3_4_chi_data1,correct = FALSE)

Ex_3_4_chi_data2<-matrix(c(4,34,12,26),nrow=2,byrow=TRUE)
rownames(Ex_3_4_chi_data2)<-c("wkB332>wkB2","wkB332>tssE")
colnames(Ex_3_4_chi_data2)<-c("Not_Invaded","Invaded")
chisq.test(Ex_3_4_chi_data2,correct = FALSE)

```

#Abundance plots for mutant experiments (Experiments 3 and 4)
```{r}
RG_ob.prop <- transform_sample_counts(RG_ob, function(otu) otu/sum(otu))
RG_3_4_Exp<-subset_samples(RG_ob.prop, (assay_name=="Experiment_4"|assay_name=="Experiment_3"&
                                       (treatment!="MD"&treatment!="MDKAN"&treatment!="2R"&treatment!="2G"&treatment!="332R"&treatment!="332G"&treatment!="TsseR")))
RG_ob.melt <- psmelt(RG_3_4_Exp)

RG_ob.melt$Order[RG_ob.melt$treatment=="332RG"|RG_ob.melt$treatment=="332GR"]<-"wkB332 > wkB2"
                        
RG_ob.melt$Order[RG_ob.melt$treatment=="332RT"|RG_ob.melt$treatment=="332GT"]<-"wkB332 > ΔtssE"

RG_ob.melt$Order[RG_ob.melt$treatment=="2RG"|RG_ob.melt$treatment=="2GR"]<-"wkB2 > wkB332"

RG_ob.melt$Order[RG_ob.melt$treatment=="TRG"|RG_ob.melt$treatment=="TGR"]<-"ΔtssE > wkB332"

RG_ob.melt$Order[RG_ob.melt$treatment=="TM"]<-"ΔtssE/wkB332 Mix"

RG_ob.melt$Order[RG_ob.melt$treatment=="2M"]<-"wkB2/wkB332 Mix"


RG_ob.melt$Order<-factor(RG_ob.melt$Order, levels = c("wkB332 > wkB2","wkB332 > ΔtssE","wkB2 > wkB332","ΔtssE > wkB332","wkB2/wkB332 Mix","ΔtssE/wkB332 Mix"))
#this doesn't work because of the fluorescent swap
Ex_3_4_abund_plot_pub<-ggplot(RG_ob.melt, aes(x = Sample, y = Abundance, color = OTU, fill = OTU))+ geom_bar(stat = "identity", position = "fill") + theme_classic() + labs(x="Bee Sample",y="Relative Abundance")  +ggtitle("Inoculation Order")+theme(title=element_text(size=20),plot.title= element_text(hjust=0.5),  axis.text.x = element_blank(), axis.text.y = element_text(size=20),axis.title.x = element_text(size = 20), axis.title.y = element_text(size = 20), legend.text = element_text(size=15), strip.text.x = element_text(size = 15),legend.position = "right")+guides(color=guide_legend(ncol = 1))+ facet_grid(.~Order, scales="free_x") +scale_fill_manual(name="Strain ID", values=Order_col2)+scale_color_manual(name="Strain ID",values=Order_col2)

Ex_3_4_abund_plot_pub


Ex_3_4_abund_plot_avg<-ggplot(RG_ob.melt, aes(x = Order, y = Abundance, color = OTU, fill = OTU))+ geom_bar(stat = "identity", position = "fill") + theme_classic() + labs(x="Bee Sample",y="Relative Abundance")  +ggtitle("Inoculation Order")+theme(title=element_text(size=20),plot.title= element_text(hjust=0.5),  axis.text.x = element_blank(), axis.text.y = element_text(size=20),axis.title.x = element_text(size = 20), axis.title.y = element_text(size = 20), legend.text = element_text(size=15), strip.text.x = element_text(size = 15),legend.position = "right")+guides(color=guide_legend(ncol = 1))+ facet_grid(.~Order, scales="free_x") +scale_fill_manual(name="Strain ID", values=Order_col2)+scale_color_manual(name="Strain ID",values=Order_col2)

Ex_3_4_abund_plot_avg
```


Median percent abundance
```{r}
group_by(RG_ob.melt, Order,OTU) %>%
  summarise(
    Abundance = mean(Abundance))
```

#Evaluate overall impact of priority versus simultaneous inoculation on proportional abundances
```{r}
#2
pairwise.wilcox.test(Ex_3_4_Invade$Perc_wkB2, Ex_3_4_Invade$Order, p.adjust.method = "BH")
#332
pairwise.wilcox.test(Ex_3_4_Invade$Perc_wkB332, Ex_3_4_Invade$Order, p.adjust.method = "BH")
```

Not adjusted
```{r}
#2
pairwise.wilcox.test(Ex_3_4_Invade$Perc_wkB2, Ex_3_4_Invade$Order, p.adjust.method = "none")

#332
pairwise.wilcox.test(Ex_3_4_Invade$Perc_wkB332, Ex_3_4_Invade$Order, p.adjust.method = "none")
```
