# Supplementary material for: Effects of priority on strain-level composition of the honey bee gut community
Source: Appl Environ Microbiol. 2025 Jul 31;91(8):e00828-25. doi: 10.1128/aem.00828-25 (PMC12366320; doi:10.1128/aem.00828-25)
Supplement: Supplemental data set — Instructions for interpreting the treatment categories, and abundance and sample data files mentioned in the supplemental text file. [file aem.00828-25-s0003.xls]

## Sheet: Title Sheet
Supplemental Datasets for K. Jones et al.: "Effects of priority on strain-level composition of the honey bee gut community"
Sample treatments are labled according to the first inoculated strain and the fluorescent markers used during each experiment. 332G, for example is from a bee that was fed wkB332 that is tagged with a green fluorescent marker. 332GR is from a bee that was fed wkB332 with a green fluorescent marker, followed by wkB2 with a red fluorescent marker. To distinguish between the WT and mutant strains of…

## Sheet: HB_Prio_Abundance2
Supplemental Datasets for K. Jones et al.: "Effects of priority on strain-level composition of the honey bee gut community"
	Cells per bee
	wkB332	wkB2
HB_Prio_2_MD_1_blood	0	0
HB_Prio_2_MD_2_blood	0	0
HB_Prio_2_MD_3_blood	0	0
HB_Prio_2_MD_4_blood	0	0
HB_Prio_2_MD_5_blood	0	0
HB_Prio_2_MD_6_blood	0	0
HB_Prio_2_MD_7_blood	0	0
HB_Prio_2_MD_8_blood	0	0
HB_Prio_2_MD_9_blood	0	0
HB_Prio_2_MD_10_blood	0	0
HB_Prio_2_MDKAN_1_blood	0	0
HB_Prio_2_MDKAN_2_blood	0	0
HB_Prio_2_MDKAN_3_blood	0	0
HB_Prio_2_MDKAN_4_blood	0	0
HB_Prio_2_MDKAN_5_blood	0	0
HB_Prio_2_MDKAN_6_blood	0	0
HB_Prio_2_MDKAN_7_blood	0	0
HB_Prio_2_MDKAN_8_blood	0	0
HB_Prio_2_MDKAN_9_blood	0	0
HB_Prio_2_MDKAN_10_blood	0	0
HB_Prio_2_MDKAN_11_blood	0	0
HB_Prio_2_332G_1_blood	11700000	0
HB_Prio_2_332G_2_blood	6330000	0
HB_Prio_2_332G_3_blood	46700000	0
HB_Prio_2_332G_4_blood	1670000	0
HB_Prio_2_332G_5_blood	31700000	0
HB_Prio_2_332G_6_blood	483000	0
HB_Prio_2_332G_7_blood	283000000	0
HB_Prio_2_332R_1_blood	2500000	0
HB_Prio_2_332R_2_blood	8000000	0
HB_Prio_2_332R_3_blood	16700000	0
HB_Prio_2_332R_4_blood	20000000000	0
HB_Prio_2_332R_5_blood	23300000	0
HB_Prio_2_332R_6_blood	60000000	0
HB_Prio_2_332R_7_blood	550000	0
HB_Prio_2_332R_8_blood	76700000	0
HB_Prio_2_332R_9_blood	30000000	0
HB_Prio_2_332R_10_blood	20000000	0
HB_Prio_2_332R_11_blood	4670000	0
HB_Prio_2_332R_12_blood	2500000	0
HB_Prio_2_2G_1_blood	0	53300000
HB_Prio_2_2G_2_blood	0	68300000
HB_Prio_2_2G_3_blood	0	48300000
HB_Prio_2_2G_4_blood	0	78300000
HB_Prio_2_2G_5_blood	0	9670000
HB_Prio_2_2G_6_blood	0	33300000
HB_Prio_2_2G_7_blood	0	31700000
HB_Prio_2_2G_8_blood	0	45000000
HB_Prio_2_2R_1_blood	0	3330000000
HB_Prio_2_2R_2_blood	0	20000000
HB_Prio_2_2R_3_blood	0	18300000
HB_Prio_2_2R_4_blood	0	53300000
HB_Prio_2_2R_5_blood	0	1500000000
HB_Prio_2_2R_6_blood	0	60000000
HB_Prio_2_332GR_5_blood	233000000	0
HB_Prio_2_332GR_2_blood	16700000	0
HB_Prio_2_332GR_6_blood	6830000	3500000
HB_Prio_2_332GR_16_blood	16700000	5000000
HB_Prio_2_332GR_11_blood	833000	9000000
HB_Prio_2_332GR_12_blood	3330000	13300000
HB_Prio_2_332GR_13_blood	5830000	11200000
HB_Prio_2_332GR_14_blood	6670000	15000000
HB_Prio_2_332GR_1_blood	0	31700000
HB_Prio_2_332GR_3_blood	0	13300000
HB_Prio_2_332GR_4_blood	0	41700000
HB_Prio_2_332GR_7_blood	0	90000000
HB_Prio_2_332GR_8_blood	0	60000000
HB_Prio_2_332GR_9_blood	0	41700000
HB_Prio_2_332GR_10_blood	0	11000000
HB_Prio_2_332GR_15_blood	0	13300000
HB_Prio_2_332RG_9_blood	667000	2500000
HB_Prio_2_332RG_20_blood	6670000	36700000
HB_Prio_2_332RG_1_blood	23300000	1330000
HB_Prio_2_332RG_2_blood	43300000	317000
HB_Prio_2_332RG_3_blood	1330000	5000
HB_Prio_2_332RG_4_blood	1670000	1000000
HB_Prio_2_332RG_15_blood	4170000	1330000
HB_Prio_2_332RG_18_blood	4500000	1170000
HB_Prio_2_332RG_5_blood	3330000	0
HB_Prio_2_332RG_6_blood	6000000	0
HB_Prio_2_332RG_7_blood	16700000	0
HB_Prio_2_332RG_8_blood	18300000	0
HB_Prio_2_332RG_10_blood	36700000	0
HB_Prio_2_332RG_11_blood	16700000	0
HB_Prio_2_332RG_12_blood	53300000	0
HB_Prio_2_332RG_13_blood	25000000	0
HB_Prio_2_332RG_14_blood	11700000	0
HB_Prio_2_332RG_16_blood	7000000	0
HB_Prio_2_332RG_17_blood	5500000	0
HB_Prio_2_332RG_19_blood	46700000	0
HB_Prio_2_2GR_7_blood	36700000	50000
HB_Prio_2_2GR_5_blood	1330000	28300000
HB_Prio_2_2GR_9_blood	5000000	23300000
HB_Prio_2_2GR_11_blood	2170000	41700000
HB_Prio_2_2GR_13_blood	3330000	117000000
HB_Prio_2_2GR_1_blood	0	133000000
HB_Prio_2_2GR_2_blood	0	66700000
HB_Prio_2_2GR_3_blood	0	200000000
HB_Prio_2_2GR_4_blood	0	26700000
HB_Prio_2_2GR_6_blood	0	83300000
HB_Prio_2_2GR_8_blood	0	36700000
HB_Prio_2_2GR_10_blood	0	41700000
HB_Prio_2_2GR_12_blood	0	41700000
HB_Prio_2_2GR_14_blood	0	28300000
HB_Prio_2_2GR_15_blood	0	48300000
HB_Prio_2_2GR_16_blood	0	200000000
HB_Prio_2_2RG_1_blood	0	16700000
HB_Prio_2_2RG_2_blood	0	48300000
HB_Prio_2_2RG_3_blood	0	10000000
HB_Prio_2_2RG_4_blood	0	550000000
HB_Prio_2_2RG_5_blood	0	617000000
HB_Prio_2_2RG_6_blood	0	4170000
HB_Prio_2_2RG_7_blood	0	1670000000
HB_Prio_2_2RG_8_blood	0	83300000
HB_Prio_2_2RG_9_blood	0	4000000000
HB_Prio_2_2RG_10_blood	0	18300000
HB_Prio_2_2RG_11_blood	0	86700000000
HB_Prio_1_MD_1_blood	0	0
HB_Prio_1_MD_2_blood	0	0
HB_Prio_1_MD_3_blood	0	0
HB_Prio_1_MD_4_blood	0	0
HB_Prio_1_MD_5_blood	0	0
HB_Prio_1_MD_6_blood	0	0
HB_Prio_1_MD_7_blood	0	0
HB_Prio_1_MD_8_blood	0	0
HB_Prio_1_MDKAN_1_blood	0	0
HB_Prio_1_MDKAN_2_blood	0	0
HB_Prio_1_MDKAN_3_blood	0	0
HB_Prio_1_MDKAN_4_blood	0	0
HB_Prio_1_332R_1_blood	41700000	0
HB_Prio_1_332R_2_blood	26700000	0
HB_Prio_1_332R_3_blood	433000000	0
HB_Prio_1_332G_1_blood	23300000	0
HB_Prio_1_332G_2_blood	43300000	0
HB_Prio_1_332G_3_blood	30000000	0
HB_Prio_1_2R_1_blood	0	183000000
HB_Prio_1_2R_2_blood	0	133000000
HB_Prio_1_2R_3_blood	0	317000000
HB_Prio_1_2G_1_blood	0	83300000
HB_Prio_1_2G_2_blood	0	200000000
HB_Prio_1_2G_3_blood	0	100000000
HB_Prio_1_332RG_1_blood	2000000000	3170000000
HB_Prio_1_332RG_2_blood	183000000	0
HB_Prio_1_332RG_3_blood	35000000	0
HB_Prio_1_332RG_4_blood	86700000	500000
HB_Prio_1_332RG_5_blood	367000000	0
HB_Prio_1_332RG_6_blood	283000000	0
HB_Prio_1_332RG_7_blood	25000000	0
HB_Prio_1_332RG_8_blood	26700000	15000000
HB_Prio_1_332GR_1_blood	76700000	0
HB_Prio_1_332GR_2_blood	550000000	0
HB_Prio_1_332GR_3_blood	83300000	0
HB_Prio_1_332GR_5_blood	108000000	0
HB_Prio_1_332GR_6_blood	317000000	0
HB_Prio_1_332GR_7_blood	18300000	0
HB_Prio_1_2RG_1_blood	0	45000000
HB_Prio_1_2RG_2_blood	0	1670000000
HB_Prio_1_2RG_3_blood	0	1830000000
HB_Prio_1_2RG_4_blood	0	217000000
HB_Prio_1_2RG_5_blood	0	217000000
HB_Prio_1_2RG_6_blood	0	317000000
HB_Prio_1_2RG_7_blood	0	217000000
HB_Prio_1_2RG_8_blood	0	217000000
HB_Prio_1_2RG_9_blood	0	30000000000
HB_Prio_1_2GR_1_blood	0	31700000
HB_Prio_1_2GR_2_blood	0	68300000
HB_Prio_1_2GR_3_blood	0	167000000
HB_Prio_1_2GR_4_blood	0	167000000
HB_Prio_1_2GR_5_blood	0	117000000
HB_Prio_1_2GR_6_blood	317000000	2500000
HB_Prio_1_2GR_7_blood	0	36700000
HB_Prio_1_2GR_8_blood	0	28300000
HB_Prio_1_2GR_9_blood	0	43300000
HB_Prio_3_MD_1_blood	0	0
HB_Prio_3_MD_2_blood	0	0
HB_Prio_3_MD_3_blood	0	0
HB_Prio_3_MD_4_blood	0	0
HB_Prio_3_MD_5_blood	0	0
HB_Prio_3_MD_6_blood	0	0
HB_Prio_3_MD_7_blood	0	0
HB_Prio_3_MD_8_blood	0	0
HB_Prio_3_MD_9_blood	0	0
HB_Prio_3_MD_10_blood	0	0
HB_Prio_3_MD_11_blood	0	0
HB_Prio_3_MD_12_blood	0	0
HB_Prio_3_MDKAN_1_blood	0	0
HB_Prio_3_MDKAN_2_blood	0	0
HB_Prio_3_MDKAN_3_blood	0	0
HB_Prio_3_MDKAN_4_blood	0	0
HB_Prio_3_MDKAN_5_blood	0	0
HB_Prio_3_MDKAN_6_blood	0	0
HB_Prio_3_MDKAN_7_blood	0	0
HB_Prio_3_MDKAN_8_blood	0	0
HB_Prio_3_MDKAN_9_blood	0	0
HB_Prio_3_MDKAN_10_blood	0	0
HB_Prio_3_MDKAN_11_blood	0	0
HB_Prio_3_MDKAN_12_blood	0	0
HB_Prio_3_2R_1_blood	0	0
HB_Prio_3_2R_2_blood	0	5.66667e+07
HB_Prio_3_2R_3_blood	0	1550000
HB_Prio_3_2R_4_blood	0	4.33333e+06
HB_Prio_3_2R_5_blood	0	10500000
HB_Prio_3_2R_6_blood	0	6500000
HB_Prio_3_332G_1_blood	6.66667e+07	0
HB_Prio_3_332G_2_blood	8.16667e+06	0
HB_Prio_3_332G_3_blood	1.01667e+06	0
HB_Prio_3_332G_5_blood	7.16667e+06	0
HB_Prio_3_332G_6_blood	50000000	0
HB_Prio_3_332G_7_blood	900000000	0
HB_Prio_3_TsseR_1_blood	0	1.26667e+07
HB_Prio_3_TsseR_2_blood	0	4.16667e+06
HB_Prio_3_TsseR_3_blood	0	1.16667e+07
HB_Prio_3_TsseR_4_blood	0	1.38333e+07
HB_Prio_3_TsseR_5_blood	0	45000000
HB_Prio_3_TsseR_6_blood	0	6.66667e+06
HB_Prio_3_TsseR_7_blood	0	7500000
HB_Prio_3_TsseR_8_blood	0	8.16667e+06
HB_Prio_3_TRG_1_blood	0	1.13333e+07
HB_Prio_3_TRG_2_blood	0	5.83333e+06
HB_Prio_3_TRG_3_blood	0	683333
HB_Prio_3_TRG_4_blood	1000000	5.16667e+06
HB_Prio_3_TRG_5_blood	0	4.33333e+06
HB_Prio_3_TRG_6_blood	1.06667e+06	600000
HB_Prio_3_TRG_7_blood	0	8.16667e+06
HB_Prio_3_TRG_8_blood	300000	1300000
HB_Prio_3_TRG_9_blood	1.38333e+07	0
HB_Prio_3_TRG_10_blood	366667	1250000
HB_Prio_3_TRG_11_blood	0	1000000
HB_Prio_3_TRG_12_blood	0	7.33333e+06
HB_Prio_3_2RG_1_blood	0	5.16667e+06
HB_Prio_3_2RG_2_blood	0	1.16667e+06
HB_Prio_3_2RG_3_blood	0	1350000
HB_Prio_3_2RG_4_blood	0	4.83333e+06
HB_Prio_3_2RG_5_blood	0	1.76667e+06
HB_Prio_3_2RG_7_blood	0	866667
HB_Prio_3_2RG_8_blood	0	5.83333e+06
HB_Prio_3_2RG_9_blood	0	1.71667e+07
HB_Prio_3_2RG_10_blood	0	8000000
HB_Prio_3_2RG_11_blood	0	1.38333e+07
HB_Prio_3_2RG_12_blood	0	1.76667e+07
HB_Prio_3_2RG_13_blood	0	4500000
HB_Prio_3_2RG_14_blood	0	9.33333e+06
HB_Prio_3_2RG_15_blood	0	6.33333e+06
HB_Prio_3_2RG_16_blood	0	1.33333e+06
HB_Prio_3_TM_1_blood	566667	516667
HB_Prio_3_TM_2_blood	1.83333e+06	4.33333e+06
HB_Prio_3_TM_3_blood	333333	4500000
HB_Prio_3_TM_4_blood	7.66667e+06	5.16667e+06
HB_Prio_3_TM_5_blood	8.33333e+07	6.33333e+07
HB_Prio_3_TM_6_blood	5000000	9.16667e+07
HB_Prio_3_TM_7_blood	1.33333e+07	2.16667e+06
HB_Prio_3_TM_8_blood	5.83333e+06	1.33333e+06
HB_Prio_3_TM_9_blood	4500000	500000
HB_Prio_3_TM_10_blood	116667	783333
HB_Prio_3_TM_11_blood	100000	366667
HB_Prio_3_TM_12_blood	1.16667e+07	1000000
HB_Prio_3_TM_13_blood	4500000	666667
HB_Prio_3_TM_14_blood	6.83333e+06	1.83333e+06
HB_Prio_3_TM_15_blood	4.16667e+06	0
HB_Prio_3_TM_16_blood	1.08333e+07	666667
HB_Prio_3_TM_17_blood	2.16667e+06	7500000
HB_Prio_3_TM_18_blood	1.66667e+06	1.83333e+06
HB_Prio_3_TM_19_blood	666667	3.66667e+06
HB_Prio_3_TM_20_blood	3000000	1.83333e+06
HB_Prio_3_2M_1_blood	0	6.83333e+06
HB_Prio_3_2M_2_blood	0	416667
HB_Prio_3_2M_3_blood	500000	14500000
HB_Prio_3_2M_4_blood	0	2.83333e+06
HB_Prio_3_2M_5_blood	0	7.66667e+07
HB_Prio_3_2M_6_blood	1.16667e+06	4.16667e+06
HB_Prio_3_2M_7_blood	333333	3.83333e+06
HB_Prio_3_2M_8_blood	0	4.16667e+07
HB_Prio_3_2M_9_blood	0	3.83333e+06
HB_Prio_3_2M_10_blood	0	7.33333e+07
HB_Prio_3_2M_11_blood	0	5500000
HB_Prio_3_2M_12_blood	0	4.33333e+06
HB_Prio_3_2M_13_blood	0	1.21667e+07
HB_Prio_3_2M_14_blood	0	1.41667e+07
HB_Prio_3_2M_15_blood	0	1.03333e+07
HB_Prio_3_332GR_1_blood	9500000	0
HB_Prio_3_332GR_2_blood	0	4500000
HB_Prio_3_332GR_3_blood	0	1.41667e+07
HB_Prio_3_332GR_4_blood	5.33333e+06	4.66667e+06
HB_Prio_3_332GR_5_blood	0	7.83333e+06
HB_Prio_3_332GR_6_blood	7500000	500000
HB_Prio_3_332GR_8_blood	5.16667e+07	4.33333e+07
HB_Prio_3_332GR_9_blood	0	105000000
HB_Prio_3_332GR_10_blood	333333	4.16667e+06
HB_Prio_3_332GR_11_blood	283333	266667
HB_Prio_3_332GR_12_blood	1.66667e+07	6.33333e+08
HB_Prio_3_332GR_13_blood	183333	900000
HB_Prio_3_332GR_14_blood	833333	3.33333e+06
HB_Prio_3_332GR_15_blood	1.83333e+06	2.83333e+06
HB_Prio_3_332GR_16_blood	1.33333e+06	3.66667e+06
HB_Prio_3_332GR_17_blood	4500000	500000
HB_Prio_3_332GR_18_blood	533333	16666.7
HB_Prio_3_332GR_19_blood	6000000	1.33333e+06
HB_Prio_3_332GR_20_blood	4000000	0
HB_Prio_3_332GR_21_blood	733333	1100000
HB_Prio_3_332GR_22_blood	900000	0
HB_Prio_3_332GT_2_blood	0	7.83333e+06
HB_Prio_3_332GT_3_blood	2.33333e+06	16000000
HB_Prio_3_332GT_4_blood	0	8.16667e+06
HB_Prio_3_332GT_5_blood	0	80000000
HB_Prio_3_332GT_6_blood	0	8.16667e+06
HB_Prio_3_332GT_7_blood	25000000	75000000
HB_Prio_3_332GT_8_blood	20000000	65000000
HB_Prio_3_332GT_9_blood	650000	1.26667e+06
HB_Prio_3_332GT_10_blood	2.33333e+07	5.66667e+07
HB_Prio_3_332GT_11_blood	4000000	0
HB_Prio_3_332GT_12_blood	0	4500000
HB_Prio_3_332GT_13_blood	0	5.16667e+06
HB_Prio_3_332GT_14_blood	2.16667e+06	3500000
HB_Prio_3_332GT_15_blood	7.83333e+06	1000000
HB_Prio_3_332GT_16_blood	15000000	3.33333e+07
HB_Prio_3_332GT_17_blood	8.83333e+06	1.16667e+06
HB_Prio_3_332GT_18_blood	1.33333e+07	5.83333e+07
HB_Prio_3_332GT_19_blood	2.16667e+07	1.18333e+08
HB_Prio_3_332GT_20_blood	500000	4.66667e+06
HB_Prio_3_332GT_21_blood	0	6000000
HB_Prio_4_TGR_1_blood	0	1600000
HB_Prio_4_TGR_2_blood	0	350000
HB_Prio_4_TGR_3_blood	4000000	0
HB_Prio_4_TGR_4_blood	0	4500000
HB_Prio_4_TGR_5_blood	0	350000
HB_Prio_4_TGR_6_blood	20000	140000
HB_Prio_4_TGR_7_blood	0	500000
HB_Prio_4_TGR_8_blood	0	300000
HB_Prio_4_TGR_9_blood	250000	0
HB_Prio_4_TGR_10_blood	0	400000
HB_Prio_4_TGR_11_blood	0	650000
HB_Prio_4_TGR_12_blood	0	90000
HB_Prio_4_TGR_13_blood	5000	175000
HB_Prio_4_TGR_14_blood	0	5500000
HB_Prio_4_TGR_15_blood	0	145000
HB_Prio_4_TGR_16_blood	0	450000
HB_Prio_4_332RT_1_blood	3150000	0
HB_Prio_4_332RT_2_blood	110000	500
HB_Prio_4_332RT_3_blood	90000	0
HB_Prio_4_332RT_4_blood	170000	0
HB_Prio_4_332RT_5_blood	95000	0
HB_Prio_4_332RT_6_blood	115000	30000
HB_Prio_4_332RT_7_blood	85000	1000
HB_Prio_4_332RT_8_blood	35000	0
HB_Prio_4_332RT_9_blood	105000	0
HB_Prio_4_332RT_10_blood	95000	3500
HB_Prio_4_332RT_11_blood	35000	0
HB_Prio_4_332RT_12_blood	150000	0
HB_Prio_4_332RT_13_blood	350000	2000
HB_Prio_4_332RT_14_blood	60000	1000
HB_Prio_4_332RT_15_blood	6000000	0
HB_Prio_4_332RT_16_blood	20000	0
HB_Prio_4_332RT_17_blood	400000	0
HB_Prio_4_332RT_18_blood	50000	5000
HB_Prio_4_2GR_1_blood	0	1200000
HB_Prio_4_2GR_2_blood	0	2150000
HB_Prio_4_2GR_3_blood	0	5000000
HB_Prio_4_2GR_4_blood	0	4500000
HB_Prio_4_2GR_5_blood	0	1800000
HB_Prio_4_2GR_6_blood	0	7000000
HB_Prio_4_2GR_7_blood	0	1200000
HB_Prio_4_2GR_8_blood	0	8000000
HB_Prio_4_2GR_9_blood	0	900000
HB_Prio_4_2GR_10_blood	0	5500000
HB_Prio_4_2GR_11_blood	0	4500000
HB_Prio_4_2GR_12_blood	0	95000000
HB_Prio_4_2GR_13_blood	0	4000000
HB_Prio_4_2GR_14_blood	0	500000
HB_Prio_4_2GR_15_blood	0	1450000
HB_Prio_4_2GR_16_blood	0	650000000
HB_Prio_4_2GR_17_blood	0	1650000
HB_Prio_4_2GR_18_blood	0	4500000
HB_Prio_4_332RG_1_blood	45000	20000
HB_Prio_4_332RG_2_blood	75000	80000
HB_Prio_4_332RG_3_blood	1000000	6500000
HB_Prio_4_332RG_4_blood	200000	2150000
HB_Prio_4_332RG_5_blood	50000	1300000
HB_Prio_4_332RG_6_blood	25000	70000
HB_Prio_4_332RG_7_blood	3000000	10000
HB_Prio_4_332RG_8_blood	100000	2500000
HB_Prio_4_332RG_9_blood	150000	350000
HB_Prio_4_332RG_10_blood	350000	0
HB_Prio_4_332RG_11_blood	50000	550000
HB_Prio_4_332RG_12_blood	145000	5000
HB_Prio_4_332RG_13_blood	350000	3000000
HB_Prio_4_332RG_14_blood	10000	155000
HB_Prio_4_332RG_15_blood	0	1300000
HB_Prio_4_332RG_16_blood	0	6000000
HB_Prio_4_332RG_17_blood	0	4500000
HB_Prio_4_2M_1_blood	0	1650000
HB_Prio_4_2M_2_blood	0	1800000
HB_Prio_4_2M_3_blood	0	105000
HB_Prio_4_2M_4_blood	0	4500000
HB_Prio_4_2M_5_blood	0	2500000
HB_Prio_4_2M_6_blood	0	4000000
HB_Prio_4_2M_7_blood	0	300000
HB_Prio_4_2M_8_blood	0	4500000
HB_Prio_4_TM_1_blood	150000	700000
HB_Prio_4_TM_2_blood	3000	0
HB_Prio_4_TM_3_blood	35000	65000
HB_Prio_4_TM_4_blood	1000000	10000
HB_Prio_4_TM_5_blood	125000	60000
HB_Prio_4_TM_6_blood	60000	1500
HB_Prio_4_MDKAN_1_blood	0	0
HB_Prio_4_MDKAN_2_blood	0	0
HB_Prio_4_MDKAN_3_blood	0	0
HB_Prio_4_MDKAN_4_blood	0	0
HB_Prio_4_MDKAN_5_blood	0	0
HB_Prio_4_MDKAN_6_blood	0	0
HB_Prio_4_MDKAN_7_blood	0	0
HB_Prio_4_MDKAN_8_blood	0	0
HB_Prio_4_MDKAN_9_blood	0	0

## Sheet: HB_Prio_SampleData2
Supplemental Datasets for K. Jones et al.: "Effects of priority on strain-level composition of the honey bee gut community"
	assay_name	treatment	bee_id	plate_type	total_cfu_500_G	total_cfu_500_R	Cells_per_bee	Invaded	Invaded2
HB_Prio_2_MD_1_blood	Experiment_2	MD	1	blood	0	0	0
HB_Prio_2_MD_2_blood	Experiment_2	MD	2	blood	0	0	0
HB_Prio_2_MD_3_blood	Experiment_2	MD	3	blood	0	0	0
HB_Prio_2_MD_4_blood	Experiment_2	MD	4	blood	0	0	0
HB_Prio_2_MD_5_blood	Experiment_2	MD	5	blood	0	0	0
HB_Prio_2_MD_6_blood	Experiment_2	MD	6	blood	0	0	0
HB_Prio_2_MD_7_blood	Experiment_2	MD	7	blood	0	0	0
HB_Prio_2_MD_8_blood	Experiment_2	MD	8	blood	0	0	0
HB_Prio_2_MD_9_blood	Experiment_2	MD	9	blood	0	0	0
HB_Prio_2_MD_10_blood	Experiment_2	MD	10	blood	0	0	0
HB_Prio_2_MDKAN_1_blood	Experiment_2	MDKAN	1	blood	0	0	0
HB_Prio_2_MDKAN_2_blood	Experiment_2	MDKAN	2	blood	0	0	0
HB_Prio_2_MDKAN_3_blood	Experiment_2	MDKAN	3	blood	0	0	0
HB_Prio_2_MDKAN_4_blood	Experiment_2	MDKAN	4	blood	0	0	0
HB_Prio_2_MDKAN_5_blood	Experiment_2	MDKAN	5	blood	0	0	0
HB_Prio_2_MDKAN_6_blood	Experiment_2	MDKAN	6	blood	0	0	0
HB_Prio_2_MDKAN_7_blood	Experiment_2	MDKAN	7	blood	0	0	0
HB_Prio_2_MDKAN_8_blood	Experiment_2	MDKAN	8	blood	0	0	0
HB_Prio_2_MDKAN_9_blood	Experiment_2	MDKAN	9	blood	0	0	0
HB_Prio_2_MDKAN_10_blood	Experiment_2	MDKAN	10	blood	0	0	0
HB_Prio_2_MDKAN_11_blood	Experiment_2	MDKAN	11	blood	0	0	0
HB_Prio_2_332G_1_blood	Experiment_2	332G	1	blood	11700000	0	11700000
HB_Prio_2_332G_2_blood	Experiment_2	332G	2	blood	6330000	0	6330000
HB_Prio_2_332G_3_blood	Experiment_2	332G	3	blood	46700000	0	46700000
HB_Prio_2_332G_4_blood	Experiment_2	332G	4	blood	1670000	0	1670000
HB_Prio_2_332G_5_blood	Experiment_2	332G	5	blood	31700000	0	31700000
HB_Prio_2_332G_6_blood	Experiment_2	332G	6	blood	483000	0	483000
HB_Prio_2_332G_7_blood	Experiment_2	332G	7	blood	283000000	0	283000000
HB_Prio_2_332R_1_blood	Experiment_2	332R	1	blood	0	2500000	2500000
HB_Prio_2_332R_2_blood	Experiment_2	332R	2	blood	0	8000000	8000000
HB_Prio_2_332R_3_blood	Experiment_2	332R	3	blood	0	16700000	16700000
HB_Prio_2_332R_4_blood	Experiment_2	332R	4	blood	0	20000000000	20000000000
HB_Prio_2_332R_5_blood	Experiment_2	332R	5	blood	0	23300000	23300000
HB_Prio_2_332R_6_blood	Experiment_2	332R	6	blood	0	60000000	60000000
HB_Prio_2_332R_7_blood	Experiment_2	332R	7	blood	0	550000	550000
HB_Prio_2_332R_8_blood	Experiment_2	332R	8	blood	0	76700000	76700000
HB_Prio_2_332R_9_blood	Experiment_2	332R	9	blood	0	30000000	30000000
HB_Prio_2_332R_10_blood	Experiment_2	332R	10	blood	0	20000000	20000000
HB_Prio_2_332R_11_blood	Experiment_2	332R	11	blood	0	4670000	4670000
HB_Prio_2_332R_12_blood	Experiment_2	332R	12	blood	0	2500000	2500000
HB_Prio_2_2G_1_blood	Experiment_2	2G	1	blood	53300000	0	53300000
HB_Prio_2_2G_2_blood	Experiment_2	2G	2	blood	68300000	0	68300000
HB_Prio_2_2G_3_blood	Experiment_2	2G	3	blood	48300000	0	48300000
HB_Prio_2_2G_4_blood	Experiment_2	2G	4	blood	78300000	0	78300000
HB_Prio_2_2G_5_blood	Experiment_2	2G	5	blood	9670000	0	9670000
HB_Prio_2_2G_6_blood	Experiment_2	2G	6	blood	33300000	0	33300000
HB_Prio_2_2G_7_blood	Experiment_2	2G	7	blood	31700000	0	31700000
HB_Prio_2_2G_8_blood	Experiment_2	2G	8	blood	45000000	0	45000000
HB_Prio_2_2R_1_blood	Experiment_2	2R	1	blood	0	3330000000	3330000000
HB_Prio_2_2R_2_blood	Experiment_2	2R	2	blood	0	20000000	20000000
HB_Prio_2_2R_3_blood	Experiment_2	2R	3	blood	0	18300000	18300000
HB_Prio_2_2R_4_blood	Experiment_2	2R	4	blood	0	53300000	53300000
HB_Prio_2_2R_5_blood	Experiment_2	2R	5	blood	0	1500000000	1500000000
HB_Prio_2_2R_6_blood	Experiment_2	2R	6	blood	0	60000000	60000000
HB_Prio_2_332GR_5_blood	Experiment_2	332GR	5	blood	233000000	0	233000000	0	0
HB_Prio_2_332GR_2_blood	Experiment_2	332GR	2	blood	16700000	0	16700000	0	0
HB_Prio_2_332GR_6_blood	Experiment_2	332GR	6	blood	6830000	3500000	10330000	1	1
HB_Prio_2_332GR_16_blood	Experiment_2	332GR	16	blood	16700000	5000000	21700000	1	1
HB_Prio_2_332GR_11_blood	Experiment_2	332GR	11	blood	833000	9000000	9833000	1	1
HB_Prio_2_332GR_12_blood	Experiment_2	332GR	12	blood	3330000	13300000	16630000	1	1
HB_Prio_2_332GR_13_blood	Experiment_2	332GR	13	blood	5830000	11200000	17030000	1	1
HB_Prio_2_332GR_14_blood	Experiment_2	332GR	14	blood	6670000	15000000	21670000	1	1
HB_Prio_2_332GR_1_blood	Experiment_2	332GR	1	blood	0	31700000	31700000	1	1
HB_Prio_2_332GR_3_blood	Experiment_2	332GR	3	blood	0	13300000	13300000	1	1
HB_Prio_2_332GR_4_blood	Experiment_2	332GR	4	blood	0	41700000	41700000	1	1
HB_Prio_2_332GR_7_blood	Experiment_2	332GR	7	blood	0	90000000	90000000	1	1
HB_Prio_2_332GR_8_blood	Experiment_2	332GR	8	blood	0	60000000	60000000	1	1
HB_Prio_2_332GR_9_blood	Experiment_2	332GR	9	blood	0	41700000	41700000	1	1
HB_Prio_2_332GR_10_blood	Experiment_2	332GR	10	blood	0	11000000	11000000	1	1
HB_Prio_2_332GR_15_blood	Experiment_2	332GR	15	blood	0	13300000	13300000	1	1
HB_Prio_2_332RG_9_blood	Experiment_2	332RG	9	blood	2500000	667000	3167000	1	1
HB_Prio_2_332RG_20_blood	Experiment_2	332RG	20	blood	36700000	6670000	43370000	1	1
HB_Prio_2_332RG_1_blood	Experiment_2	332RG	1	blood	1330000	23300000	24630000	1	1
HB_Prio_2_332RG_2_blood	Experiment_2	332RG	2	blood	317000	43300000	43617000	1	1
HB_Prio_2_332RG_3_blood	Experiment_2	332RG	3	blood	5000	1330000	1335000	1	1
HB_Prio_2_332RG_4_blood	Experiment_2	332RG	4	blood	1000000	1670000	2670000	1	1
HB_Prio_2_332RG_15_blood	Experiment_2	332RG	15	blood	1330000	4170000	5500000	1	1
HB_Prio_2_332RG_18_blood	Experiment_2	332RG	18	blood	1170000	4500000	5670000	1	1
HB_Prio_2_332RG_5_blood	Experiment_2	332RG	5	blood	0	3330000	3330000	0	0
HB_Prio_2_332RG_6_blood	Experiment_2	332RG	6	blood	0	6000000	6000000	0	0
HB_Prio_2_332RG_7_blood	Experiment_2	332RG	7	blood	0	16700000	16700000	0	0
HB_Prio_2_332RG_8_blood	Experiment_2	332RG	8	blood	0	18300000	18300000	0	0
HB_Prio_2_332RG_10_blood	Experiment_2	332RG	10	blood	0	36700000	36700000	0	0
HB_Prio_2_332RG_11_blood	Experiment_2	332RG	11	blood	0	16700000	16700000	0	0
HB_Prio_2_332RG_12_blood	Experiment_2	332RG	12	blood	0	53300000	53300000	0	0
HB_Prio_2_332RG_13_blood	Experiment_2	332RG	13	blood	0	25000000	25000000	0	0
HB_Prio_2_332RG_14_blood	Experiment_2	332RG	14	blood	0	11700000	11700000	0	0
HB_Prio_2_332RG_16_blood	Experiment_2	332RG	16	blood	0	7000000	7000000	0	0
HB_Prio_2_332RG_17_blood	Experiment_2	332RG	17	blood	0	5500000	5500000	0	0
HB_Prio_2_332RG_19_blood	Experiment_2	332RG	19	blood	0	46700000	46700000	0	0
HB_Prio_2_2GR_7_blood	Experiment_2	2GR	7	blood	50000	36700000	36750000	1	1
HB_Prio_2_2GR_5_blood	Experiment_2	2GR	5	blood	28300000	1330000	29630000	1	1
HB_Prio_2_2GR_9_blood	Experiment_2	2GR	9	blood	23300000	5000000	28300000	1	1
HB_Prio_2_2GR_11_blood	Experiment_2	2GR	11	blood	41700000	2170000	43870000	1	1
HB_Prio_2_2GR_13_blood	Experiment_2	2GR	13	blood	117000000	3330000	120330000	1	1
HB_Prio_2_2GR_1_blood	Experiment_2	2GR	1	blood	133000000	0	133000000	0	0
HB_Prio_2_2GR_2_blood	Experiment_2	2GR	2	blood	66700000	0	66700000	0	0
HB_Prio_2_2GR_3_blood	Experiment_2	2GR	3	blood	200000000	0	200000000	0	0
HB_Prio_2_2GR_4_blood	Experiment_2	2GR	4	blood	26700000	0	26700000	0	0
HB_Prio_2_2GR_6_blood	Experiment_2	2GR	6	blood	83300000	0	83300000	0	0
HB_Prio_2_2GR_8_blood	Experiment_2	2GR	8	blood	36700000	0	36700000	0	0
HB_Prio_2_2GR_10_blood	Experiment_2	2GR	10	blood	41700000	0	41700000	0	0
HB_Prio_2_2GR_12_blood	Experiment_2	2GR	12	blood	41700000	0	41700000	0	0
HB_Prio_2_2GR_14_blood	Experiment_2	2GR	14	blood	28300000	0	28300000	0	0
HB_Prio_2_2GR_15_blood	Experiment_2	2GR	15	blood	48300000	0	48300000	0	0
HB_Prio_2_2GR_16_blood	Experiment_2	2GR	16	blood	200000000	0	200000000	0	0
HB_Prio_2_2RG_1_blood	Experiment_2	2RG	1	blood	0	16700000	16700000	0	0
HB_Prio_2_2RG_2_blood	Experiment_2	2RG	2	blood	0	48300000	48300000	0	0
HB_Prio_2_2RG_3_blood	Experiment_2	2RG	3	blood	0	10000000	10000000	0	0
HB_Prio_2_2RG_4_blood	Experiment_2	2RG	4	blood	0	550000000	550000000	0	0
HB_Prio_2_2RG_5_blood	Experiment_2	2RG	5	blood	0	617000000	617000000	0	0
HB_Prio_2_2RG_6_blood	Experiment_2	2RG	6	blood	0	4170000	4170000	0	0
HB_Prio_2_2RG_7_blood	Experiment_2	2RG	7	blood	0	1670000000	1670000000	0	0
HB_Prio_2_2RG_8_blood	Experiment_2	2RG	8	blood	0	83300000	83300000	0	0
HB_Prio_2_2RG_9_blood	Experiment_2	2RG	9	blood	0	4000000000	4000000000	0	0
HB_Prio_2_2RG_10_blood	Experiment_2	2RG	10	blood	0	18300000	18300000	0	0
HB_Prio_2_2RG_11_blood	Experiment_2	2RG	11	blood	0	86700000000	86700000000	0	0
HB_Prio_1_MD_1_blood	Experiment_1	MD	1	blood	0	0	0
HB_Prio_1_MD_2_blood	Experiment_1	MD	2	blood	0	0	0
HB_Prio_1_MD_3_blood	Experiment_1	MD	3	blood	0	0	0
HB_Prio_1_MD_4_blood	Experiment_1	MD	4	blood	0	0	0
HB_Prio_1_MD_5_blood	Experiment_1	MD	5	blood	0	0	0
HB_Prio_1_MD_6_blood	Experiment_1	MD	6	blood	0	0	0
HB_Prio_1_MD_7_blood	Experiment_1	MD	7	blood	0	0	0
HB_Prio_1_MD_8_blood	Experiment_1	MD	8	blood	0	0	0
HB_Prio_1_MDKAN_1_blood	Experiment_1	MDKAN	1	blood	0	0	0
HB_Prio_1_MDKAN_2_blood	Experiment_1	MDKAN	2	blood	0	0	0
HB_Prio_1_MDKAN_3_blood	Experiment_1	MDKAN	3	blood	0	0	0
HB_Prio_1_MDKAN_4_blood	Experiment_1	MDKAN	4	blood	0	0	0
HB_Prio_1_332R_1_blood	Experiment_1	332R	1	blood	0	41700000	41700000
HB_Prio_1_332R_2_blood	Experiment_1	332R	2	blood	0	26700000	26700000
HB_Prio_1_332R_3_blood	Experiment_1	332R	3	blood	0	433000000	433000000
HB_Prio_1_332G_1_blood	Experiment_1	332G	1	blood	23300000	0	23300000
HB_Prio_1_332G_2_blood	Experiment_1	332G	2	blood	43300000	0	43300000
HB_Prio_1_332G_3_blood	Experiment_1	332G	3	blood	30000000	0	30000000
HB_Prio_1_2R_1_blood	Experiment_1	2R	1	blood	0	183000000	183000000
HB_Prio_1_2R_2_blood	Experiment_1	2R	2	blood	0	133000000	133000000
HB_Prio_1_2R_3_blood	Experiment_1	2R	3	blood	0	317000000	317000000
HB_Prio_1_2G_1_blood	Experiment_1	2G	1	blood	83300000	0	83300000
HB_Prio_1_2G_2_blood	Experiment_1	2G	2	blood	200000000	0	200000000
HB_Prio_1_2G_3_blood	Experiment_1	2G	3	blood	100000000	0	100000000
HB_Prio_1_332RG_1_blood	Experiment_1	332RG	1	blood	3170000000	2000000000	5170000000	1	1
HB_Prio_1_332RG_2_blood	Experiment_1	332RG	2	blood	0	183000000	183000000	0	0
HB_Prio_1_332RG_3_blood	Experiment_1	332RG	3	blood	0	35000000	35000000	0	0
HB_Prio_1_332RG_4_blood	Experiment_1	332RG	4	blood	500000	86700000	87200000	1	1
HB_Prio_1_332RG_5_blood	Experiment_1	332RG	5	blood	0	367000000	367000000	0	0
HB_Prio_1_332RG_6_blood	Experiment_1	332RG	6	blood	0	283000000	283000000	0	0
HB_Prio_1_332RG_7_blood	Experiment_1	332RG	7	blood	0	25000000	25000000	0	0
HB_Prio_1_332RG_8_blood	Experiment_1	332RG	8	blood	15000000	26700000	41700000	1	1
HB_Prio_1_332GR_1_blood	Experiment_1	332GR	1	blood	76700000	0	76700000	0	0
HB_Prio_1_332GR_2_blood	Experiment_1	332GR	2	blood	550000000	0	550000000	0	0
HB_Prio_1_332GR_3_blood	Experiment_1	332GR	3	blood	83300000	0	83300000	0	0
HB_Prio_1_332GR_5_blood	Experiment_1	332GR	5	blood	108000000	0	108000000	0	0
HB_Prio_1_332GR_6_blood	Experiment_1	332GR	6	blood	317000000	0	317000000	0	0
HB_Prio_1_332GR_7_blood	Experiment_1	332GR	7	blood	18300000	0	18300000	0	0
HB_Prio_1_2RG_1_blood	Experiment_1	2RG	1	blood	0	45000000	45000000	0	0
HB_Prio_1_2RG_2_blood	Experiment_1	2RG	2	blood	0	1670000000	1670000000	0	0
HB_Prio_1_2RG_3_blood	Experiment_1	2RG	3	blood	0	1830000000	1830000000	0	0
HB_Prio_1_2RG_4_blood	Experiment_1	2RG	4	blood	0	217000000	217000000	0	0
HB_Prio_1_2RG_5_blood	Experiment_1	2RG	5	blood	0	217000000	217000000	0	0
HB_Prio_1_2RG_6_blood	Experiment_1	2RG	6	blood	0	317000000	317000000	0	0
HB_Prio_1_2RG_7_blood	Experiment_1	2RG	7	blood	0	217000000	217000000	0	0
HB_Prio_1_2RG_8_blood	Experiment_1	2RG	8	blood	0	217000000	217000000	0	0
HB_Prio_1_2RG_9_blood	Experiment_1	2RG	9	blood	0	30000000000	30000000000	0	0
HB_Prio_1_2GR_1_blood	Experiment_1	2GR	1	blood	31700000	0	31700000	0	0
HB_Prio_1_2GR_2_blood	Experiment_1	2GR	2	blood	68300000	0	68300000	0	0
HB_Prio_1_2GR_3_blood	Experiment_1	2GR	3	blood	167000000	0	167000000	0	0
HB_Prio_1_2GR_4_blood	Experiment_1	2GR	4	blood	167000000	0	167000000	0	0
HB_Prio_1_2GR_5_blood	Experiment_1	2GR	5	blood	117000000	0	117000000	0	0
HB_Prio_1_2GR_6_blood	Experiment_1	2GR	6	blood	2500000	317000000	319500000	1	1
HB_Prio_1_2GR_7_blood	Experiment_1	2GR	7	blood	36700000	0	36700000	0	0
HB_Prio_1_2GR_8_blood	Experiment_1	2GR	8	blood	28300000	0	28300000	0	0
HB_Prio_1_2GR_9_blood	Experiment_1	2GR	9	blood	43300000	0	43300000	0	0
HB_Prio_3_MD_1_blood	Experiment_3	MD	1	blood	0	0	0
HB_Prio_3_MD_2_blood	Experiment_3	MD	2	blood	0	0	0
HB_Prio_3_MD_3_blood	Experiment_3	MD	3	blood	0	0	0
HB_Prio_3_MD_4_blood	Experiment_3	MD	4	blood	0	0	0
HB_Prio_3_MD_5_blood	Experiment_3	MD	5	blood	0	0	0
HB_Prio_3_MD_6_blood	Experiment_3	MD	6	blood	0	0	0
HB_Prio_3_MD_7_blood	Experiment_3	MD	7	blood	0	0	0
HB_Prio_3_MD_8_blood	Experiment_3	MD	8	blood	0	0	0
HB_Prio_3_MD_9_blood	Experiment_3	MD	9	blood	0	0	0
HB_Prio_3_MD_10_blood	Experiment_3	MD	10	blood	0	0	0
HB_Prio_3_MD_11_blood	Experiment_3	MD	11	blood	0	0	0
HB_Prio_3_MD_12_blood	Experiment_3	MD	12	blood	0	0	0
HB_Prio_3_MDKAN_1_blood	Experiment_3	MDKAN	1	blood	0	0	0
HB_Prio_3_MDKAN_2_blood	Experiment_3	MDKAN	2	blood	0	0	0
HB_Prio_3_MDKAN_3_blood	Experiment_3	MDKAN	3	blood	0	0	0
HB_Prio_3_MDKAN_4_blood	Experiment_3	MDKAN	4	blood	0	0	0
HB_Prio_3_MDKAN_5_blood	Experiment_3	MDKAN	5	blood	0	0	0
HB_Prio_3_MDKAN_6_blood	Experiment_3	MDKAN	6	blood	0	0	0
HB_Prio_3_MDKAN_7_blood	Experiment_3	MDKAN	7	blood	0	0	0
HB_Prio_3_MDKAN_8_blood	Experiment_3	MDKAN	8	blood	0	0	0
HB_Prio_3_MDKAN_9_blood	Experiment_3	MDKAN	9	blood	0	0	0
HB_Prio_3_MDKAN_10_blood	Experiment_3	MDKAN	10	blood	0	0	0
HB_Prio_3_MDKAN_11_blood	Experiment_3	MDKAN	11	blood	0	0	0
HB_Prio_3_MDKAN_12_blood	Experiment_3	MDKAN	12	blood	0	0	0
HB_Prio_3_2R_1_blood	Experiment_3	2R	1	blood	0	0	0
HB_Prio_3_2R_2_blood	Experiment_3	2R	2	blood	0	5.66667e+07	5.66667e+07
HB_Prio_3_2R_3_blood	Experiment_3	2R	3	blood	0	1550000	1550000
HB_Prio_3_2R_4_blood	Experiment_3	2R	4	blood	0	4.33333e+06	4.33333e+06
HB_Prio_3_2R_5_blood	Experiment_3	2R	5	blood	0	10500000	10500000
HB_Prio_3_2R_6_blood	Experiment_3	2R	6	blood	0	6500000	6500000
HB_Prio_3_332G_1_blood	Experiment_3	332G	1	blood	6.66667e+07	0	6.66667e+07
HB_Prio_3_332G_2_blood	Experiment_3	332G	2	blood	8.16667e+06	0	8.16667e+06
HB_Prio_3_332G_3_blood	Experiment_3	332G	3	blood	1.01667e+06	0	1.01667e+06
HB_Prio_3_332G_5_blood	Experiment_3	332G	5	blood	7.16667e+06	0	7.16667e+06
HB_Prio_3_332G_6_blood	Experiment_3	332G	6	blood	50000000	0	50000000
HB_Prio_3_332G_7_blood	Experiment_3	332G	7	blood	900000000	0	900000000
HB_Prio_3_TsseR_1_blood	Experiment_3	TsseR	1	blood	0	1.26667e+07	1.26667e+07
HB_Prio_3_TsseR_2_blood	Experiment_3	TsseR	2	blood	0	4.16667e+06	4.16667e+06
HB_Prio_3_TsseR_3_blood	Experiment_3	TsseR	3	blood	0	1.16667e+07	1.16667e+07
HB_Prio_3_TsseR_4_blood	Experiment_3	TsseR	4	blood	0	1.38333e+07	1.38333e+07
HB_Prio_3_TsseR_5_blood	Experiment_3	TsseR	5	blood	0	45000000	45000000
HB_Prio_3_TsseR_6_blood	Experiment_3	TsseR	6	blood	0	6.66667e+06	6.66667e+06
HB_Prio_3_TsseR_7_blood	Experiment_3	TsseR	7	blood	0	7500000	7500000
HB_Prio_3_TsseR_8_blood	Experiment_3	TsseR	8	blood	0	8.16667e+06	8.16667e+06
HB_Prio_3_TRG_1_blood	Experiment_3	TRG	1	blood	0	1.13333e+07	1.13333e+07	0	0
HB_Prio_3_TRG_2_blood	Experiment_3	TRG	2	blood	0	5.83333e+06	5.83333e+06	0	0
HB_Prio_3_TRG_3_blood	Experiment_3	TRG	3	blood	0	683333	683333	0	0
HB_Prio_3_TRG_4_blood	Experiment_3	TRG	4	blood	1000000	5.16667e+06	6.16667e+06	1	1
HB_Prio_3_TRG_5_blood	Experiment_3	TRG	5	blood	0	4.33333e+06	4.33333e+06	0	0
HB_Prio_3_TRG_6_blood	Experiment_3	TRG	6	blood	1.06667e+06	600000	1.66667e+06	1	1
HB_Prio_3_TRG_7_blood	Experiment_3	TRG	7	blood	0	8.16667e+06	8.16667e+06	0	0
HB_Prio_3_TRG_8_blood	Experiment_3	TRG	8	blood	300000	1300000	1600000	1	1
HB_Prio_3_TRG_9_blood	Experiment_3	TRG	9	blood	1.38333e+07	0	1.38333e+07	1	1
HB_Prio_3_TRG_10_blood	Experiment_3	TRG	10	blood	366667	1250000	1.61667e+06	1	1
HB_Prio_3_TRG_11_blood	Experiment_3	TRG	11	blood	0	1000000	1000000	0	0
HB_Prio_3_TRG_12_blood	Experiment_3	TRG	12	blood	0	7.33333e+06	7.33333e+06	0	0
HB_Prio_3_2RG_1_blood	Experiment_3	2RG	1	blood	0	5.16667e+06	5.16667e+06	0	0
HB_Prio_3_2RG_2_blood	Experiment_3	2RG	2	blood	0	1.16667e+06	1.16667e+06	0	0
HB_Prio_3_2RG_3_blood	Experiment_3	2RG	3	blood	0	1350000	1350000	0	0
HB_Prio_3_2RG_4_blood	Experiment_3	2RG	4	blood	0	4.83333e+06	4.83333e+06	0	0
HB_Prio_3_2RG_5_blood	Experiment_3	2RG	5	blood	0	1.76667e+06	1.76667e+06	0	0
HB_Prio_3_2RG_7_blood	Experiment_3	2RG	7	blood	0	866667	866667	0	0
HB_Prio_3_2RG_8_blood	Experiment_3	2RG	8	blood	0	5.83333e+06	5.83333e+06	0	0
HB_Prio_3_2RG_9_blood	Experiment_3	2RG	9	blood	0	1.71667e+07	1.71667e+07	0	0
HB_Prio_3_2RG_10_blood	Experiment_3	2RG	10	blood	0	8000000	8000000	0	0
HB_Prio_3_2RG_11_blood	Experiment_3	2RG	11	blood	0	1.38333e+07	1.38333e+07	0	0
HB_Prio_3_2RG_12_blood	Experiment_3	2RG	12	blood	0	1.76667e+07	1.76667e+07	0	0
HB_Prio_3_2RG_13_blood	Experiment_3	2RG	13	blood	0	4500000	4500000	0	0
HB_Prio_3_2RG_14_blood	Experiment_3	2RG	14	blood	0	9.33333e+06	9.33333e+06	0	0
HB_Prio_3_2RG_15_blood	Experiment_3	2RG	15	blood	0	6.33333e+06	6.33333e+06	0	0
HB_Prio_3_2RG_16_blood	Experiment_3	2RG	16	blood	0	1.33333e+06	1.33333e+06	0	0
HB_Prio_3_TM_1_blood	Experiment_3	TM	1	blood	566667	516667	1.08333e+06	1	1
HB_Prio_3_TM_2_blood	Experiment_3	TM	2	blood	1.83333e+06	4.33333e+06	6.16667e+06	1	1
HB_Prio_3_TM_3_blood	Experiment_3	TM	3	blood	333333	4500000	4.83333e+06	1	1
HB_Prio_3_TM_4_blood	Experiment_3	TM	4	blood	7.66667e+06	5.16667e+06	1.28333e+07	1	1
HB_Prio_3_TM_5_blood	Experiment_3	TM	5	blood	8.33333e+07	6.33333e+07	1.46667e+08	1	1
HB_Prio_3_TM_6_blood	Experiment_3	TM	6	blood	5000000	9.16667e+07	9.66667e+07	1	1
HB_Prio_3_TM_7_blood	Experiment_3	TM	7	blood	1.33333e+07	2.16667e+06	15500000	1	1
HB_Prio_3_TM_8_blood	Experiment_3	TM	8	blood	5.83333e+06	1.33333e+06	7.16667e+06	1	1
HB_Prio_3_TM_9_blood	Experiment_3	TM	9	blood	4500000	500000	5000000	1	1
HB_Prio_3_TM_10_blood	Experiment_3	TM	10	blood	116667	783333	900000	1	1
HB_Prio_3_TM_11_blood	Experiment_3	TM	11	blood	100000	366667	466667	1	1
HB_Prio_3_TM_12_blood	Experiment_3	TM	12	blood	1.16667e+07	1000000	1.26667e+07	1	1
HB_Prio_3_TM_13_blood	Experiment_3	TM	13	blood	4500000	666667	5.16667e+06	1	1
HB_Prio_3_TM_14_blood	Experiment_3	TM	14	blood	6.83333e+06	1.83333e+06	8.66667e+06	1	1
HB_Prio_3_TM_15_blood	Experiment_3	TM	15	blood	4.16667e+06	0	4.16667e+06	1	0
HB_Prio_3_TM_16_blood	Experiment_3	TM	16	blood	1.08333e+07	666667	11500000	1	1
HB_Prio_3_TM_17_blood	Experiment_3	TM	17	blood	2.16667e+06	7500000	9.66667e+06	1	1
HB_Prio_3_TM_18_blood	Experiment_3	TM	18	blood	1.66667e+06	1.83333e+06	3500000	1	1
HB_Prio_3_TM_19_blood	Experiment_3	TM	19	blood	666667	3.66667e+06	4.33333e+06	1	1
HB_Prio_3_TM_20_blood	Experiment_3	TM	20	blood	3000000	1.83333e+06	4.83333e+06	1	1
HB_Prio_3_2M_1_blood	Experiment_3	2M	1	blood	0	6.83333e+06	6.83333e+06	0	1
HB_Prio_3_2M_2_blood	Experiment_3	2M	2	blood	0	416667	416667	0	1
HB_Prio_3_2M_3_blood	Experiment_3	2M	3	blood	500000	14500000	15000000	1	1
HB_Prio_3_2M_4_blood	Experiment_3	2M	4	blood	0	2.83333e+06	2.83333e+06	0	1
HB_Prio_3_2M_5_blood	Experiment_3	2M	5	blood	0	7.66667e+07	7.66667e+07	0	1
HB_Prio_3_2M_6_blood	Experiment_3	2M	6	blood	1.16667e+06	4.16667e+06	5.33333e+06	1	1
HB_Prio_3_2M_7_blood	Experiment_3	2M	7	blood	333333	3.83333e+06	4.16667e+06	1	1
HB_Prio_3_2M_8_blood	Experiment_3	2M	8	blood	0	4.16667e+07	4.16667e+07	0	1
HB_Prio_3_2M_9_blood	Experiment_3	2M	9	blood	0	3.83333e+06	3.83333e+06	0	1
HB_Prio_3_2M_10_blood	Experiment_3	2M	10	blood	0	7.33333e+07	7.33333e+07	0	1
HB_Prio_3_2M_11_blood	Experiment_3	2M	11	blood	0	5500000	5500000	0	1
HB_Prio_3_2M_12_blood	Experiment_3	2M	12	blood	0	4.33333e+06	4.33333e+06	0	1
HB_Prio_3_2M_13_blood	Experiment_3	2M	13	blood	0	1.21667e+07	1.21667e+07	0	1
HB_Prio_3_2M_14_blood	Experiment_3	2M	14	blood	0	1.41667e+07	1.41667e+07	0	1
HB_Prio_3_2M_15_blood	Experiment_3	2M	15	blood	0	1.03333e+07	1.03333e+07	0	1
HB_Prio_3_332GR_1_blood	Experiment_3	332GR	1	blood	9500000	0	9500000	0	0
HB_Prio_3_332GR_2_blood	Experiment_3	332GR	2	blood	0	4500000	4500000	1	1
HB_Prio_3_332GR_3_blood	Experiment_3	332GR	3	blood	0	1.41667e+07	1.41667e+07	1	1
HB_Prio_3_332GR_4_blood	Experiment_3	332GR	4	blood	5.33333e+06	4.66667e+06	10000000	1	1
HB_Prio_3_332GR_5_blood	Experiment_3	332GR	5	blood	0	7.83333e+06	7.83333e+06	1	1
HB_Prio_3_332GR_6_blood	Experiment_3	332GR	6	blood	7500000	500000	8000000	1	1
HB_Prio_3_332GR_8_blood	Experiment_3	332GR	8	blood	5.16667e+07	4.33333e+07	95000000	1	1
HB_Prio_3_332GR_9_blood	Experiment_3	332GR	9	blood	0	105000000	105000000	1	1
HB_Prio_3_332GR_10_blood	Experiment_3	332GR	10	blood	333333	4.16667e+06	4500000	1	1
HB_Prio_3_332GR_11_blood	Experiment_3	332GR	11	blood	283333	266667	550000	1	1
HB_Prio_3_332GR_12_blood	Experiment_3	332GR	12	blood	1.66667e+07	6.33333e+08	650000000	1	1
HB_Prio_3_332GR_13_blood	Experiment_3	332GR	13	blood	183333	900000	1.08333e+06	1	1
HB_Prio_3_332GR_14_blood	Experiment_3	332GR	14	blood	833333	3.33333e+06	4.16667e+06	1	1
HB_Prio_3_332GR_15_blood	Experiment_3	332GR	15	blood	1.83333e+06	2.83333e+06	4.66667e+06	1	1
HB_Prio_3_332GR_16_blood	Experiment_3	332GR	16	blood	1.33333e+06	3.66667e+06	5000000	1	1
HB_Prio_3_332GR_17_blood	Experiment_3	332GR	17	blood	4500000	500000	5000000	1	1
HB_Prio_3_332GR_18_blood	Experiment_3	332GR	18	blood	533333	16666.7	550000	1	1
HB_Prio_3_332GR_19_blood	Experiment_3	332GR	19	blood	6000000	1.33333e+06	7.33333e+06	1	1
HB_Prio_3_332GR_20_blood	Experiment_3	332GR	20	blood	4000000	0	4000000	0	0
HB_Prio_3_332GR_21_blood	Experiment_3	332GR	21	blood	733333	1100000	1.83333e+06	1	1
HB_Prio_3_332GR_22_blood	Experiment_3	332GR	22	blood	900000	0	900000	0	0
HB_Prio_3_332GT_2_blood	Experiment_3	332GT	2	blood	0	7.83333e+06	7.83333e+06	1	1
HB_Prio_3_332GT_3_blood	Experiment_3	332GT	3	blood	2.33333e+06	16000000	1.83333e+07	1	1
HB_Prio_3_332GT_4_blood	Experiment_3	332GT	4	blood	0	8.16667e+06	8.16667e+06	1	1
HB_Prio_3_332GT_5_blood	Experiment_3	332GT	5	blood	0	80000000	80000000	1	1
HB_Prio_3_332GT_6_blood	Experiment_3	332GT	6	blood	0	8.16667e+06	8.16667e+06	1	1
HB_Prio_3_332GT_7_blood	Experiment_3	332GT	7	blood	25000000	75000000	100000000	1	1
HB_Prio_3_332GT_8_blood	Experiment_3	332GT	8	blood	20000000	65000000	85000000	1	1
HB_Prio_3_332GT_9_blood	Experiment_3	332GT	9	blood	650000	1.26667e+06	1.91667e+06	1	1
HB_Prio_3_332GT_10_blood	Experiment_3	332GT	10	blood	2.33333e+07	5.66667e+07	80000000	1	1
HB_Prio_3_332GT_11_blood	Experiment_3	332GT	11	blood	4000000	0	4000000	0	0
HB_Prio_3_332GT_12_blood	Experiment_3	332GT	12	blood	0	4500000	4500000	1	1
HB_Prio_3_332GT_13_blood	Experiment_3	332GT	13	blood	0	5.16667e+06	5.16667e+06	1	1
HB_Prio_3_332GT_14_blood	Experiment_3	332GT	14	blood	2.16667e+06	3500000	5.66667e+06	1	1
HB_Prio_3_332GT_15_blood	Experiment_3	332GT	15	blood	7.83333e+06	1000000	8.83333e+06	1	1
HB_Prio_3_332GT_16_blood	Experiment_3	332GT	16	blood	15000000	3.33333e+07	4.83333e+07	1	1
HB_Prio_3_332GT_17_blood	Experiment_3	332GT	17	blood	8.83333e+06	1.16667e+06	10000000	1	1
HB_Prio_3_332GT_18_blood	Experiment_3	332GT	18	blood	1.33333e+07	5.83333e+07	7.16667e+07	1	1
HB_Prio_3_332GT_19_blood	Experiment_3	332GT	19	blood	2.16667e+07	1.18333e+08	140000000	1	1
HB_Prio_3_332GT_20_blood	Experiment_3	332GT	20	blood	500000	4.66667e+06	5.16667e+06	1	1
HB_Prio_3_332GT_21_blood	Experiment_3	332GT	21	blood	0	6000000	6000000	1	1
HB_Prio_4_TGR_1_blood	Experiment_4	TGR	1	blood	1600000	0	1600000	0	0
HB_Prio_4_TGR_2_blood	Experiment_4	TGR	2	blood	350000	0	350000	0	0
HB_Prio_4_TGR_3_blood	Experiment_4	TGR	3	blood	0	4000000	4000000	1	1
HB_Prio_4_TGR_4_blood	Experiment_4	TGR	4	blood	4500000	0	4500000	0	0
HB_Prio_4_TGR_5_blood	Experiment_4	TGR	5	blood	350000	0	350000	0	0
HB_Prio_4_TGR_6_blood	Experiment_4	TGR	6	blood	140000	20000	160000	1	1
HB_Prio_4_TGR_7_blood	Experiment_4	TGR	7	blood	500000	0	500000	0	0
HB_Prio_4_TGR_8_blood	Experiment_4	TGR	8	blood	300000	0	300000	0	0
HB_Prio_4_TGR_9_blood	Experiment_4	TGR	9	blood	0	250000	250000	1	1
HB_Prio_4_TGR_10_blood	Experiment_4	TGR	10	blood	400000	0	400000	0	0
HB_Prio_4_TGR_11_blood	Experiment_4	TGR	11	blood	650000	0	650000	0	0
HB_Prio_4_TGR_12_blood	Experiment_4	TGR	12	blood	90000	0	90000	0	0
HB_Prio_4_TGR_13_blood	Experiment_4	TGR	13	blood	175000	5000	180000	1	1
HB_Prio_4_TGR_14_blood	Experiment_4	TGR	14	blood	5500000	0	5500000	0	0
HB_Prio_4_TGR_15_blood	Experiment_4	TGR	15	blood	145000	0	145000	0	0
HB_Prio_4_TGR_16_blood	Experiment_4	TGR	16	blood	450000	0	450000	0	0
HB_Prio_4_332RT_1_blood	Experiment_4	332RT	1	blood	0	3150000	3150000	0	0
HB_Prio_4_332RT_2_blood	Experiment_4	332RT	2	blood	500	110000	110500	1	1
HB_Prio_4_332RT_3_blood	Experiment_4	332RT	3	blood	0	90000	90000	0	0
HB_Prio_4_332RT_4_blood	Experiment_4	332RT	4	blood	0	170000	170000	0	0
HB_Prio_4_332RT_5_blood	Experiment_4	332RT	5	blood	0	95000	95050	0	0
HB_Prio_4_332RT_6_blood	Experiment_4	332RT	6	blood	30000	115000	145000	1	1
HB_Prio_4_332RT_7_blood	Experiment_4	332RT	7	blood	1000	85000	86000	1	1
HB_Prio_4_332RT_8_blood	Experiment_4	332RT	8	blood	0	35000	35000	0	0
HB_Prio_4_332RT_9_blood	Experiment_4	332RT	9	blood	0	105000	105000	0	0
HB_Prio_4_332RT_10_blood	Experiment_4	332RT	10	blood	3500	95000	98500	1	1
HB_Prio_4_332RT_11_blood	Experiment_4	332RT	11	blood	0	35000	35000	0	0
HB_Prio_4_332RT_12_blood	Experiment_4	332RT	12	blood	0	150000	150000	0	0
HB_Prio_4_332RT_13_blood	Experiment_4	332RT	13	blood	2000	350000	352000	1	1
HB_Prio_4_332RT_14_blood	Experiment_4	332RT	14	blood	1000	60000	61000	1	1
HB_Prio_4_332RT_15_blood	Experiment_4	332RT	15	blood	0	6000000	6000000	0	0
HB_Prio_4_332RT_16_blood	Experiment_4	332RT	16	blood	0	20000	20000	0	0
HB_Prio_4_332RT_17_blood	Experiment_4	332RT	17	blood	0	400000	400000	0	0
HB_Prio_4_332RT_18_blood	Experiment_4	332RT	18	blood	5000	50000	55000	1	1
HB_Prio_4_2GR_1_blood	Experiment_4	2GR	1	blood	1200000	0	1200000	0	0
HB_Prio_4_2GR_2_blood	Experiment_4	2GR	2	blood	2150000	0	2150000	0	0
HB_Prio_4_2GR_3_blood	Experiment_4	2GR	3	blood	5000000	0	5000000	0	0
HB_Prio_4_2GR_4_blood	Experiment_4	2GR	4	blood	4500000	0	4500000	0	0
HB_Prio_4_2GR_5_blood	Experiment_4	2GR	5	blood	1800000	0	1800000	0	0
HB_Prio_4_2GR_6_blood	Experiment_4	2GR	6	blood	7000000	0	7000000	0	0
HB_Prio_4_2GR_7_blood	Experiment_4	2GR	7	blood	1200000	0	1200000	0	0
HB_Prio_4_2GR_8_blood	Experiment_4	2GR	8	blood	8000000	0	8000000	0	0
HB_Prio_4_2GR_9_blood	Experiment_4	2GR	9	blood	900000	0	900000	0	0
HB_Prio_4_2GR_10_blood	Experiment_4	2GR	10	blood	5500000	0	5500000	0	0
HB_Prio_4_2GR_11_blood	Experiment_4	2GR	11	blood	4500000	0	4500000	0	0
HB_Prio_4_2GR_12_blood	Experiment_4	2GR	12	blood	95000000	0	95000000	0	0
HB_Prio_4_2GR_13_blood	Experiment_4	2GR	13	blood	4000000	0	4000000	0	0
HB_Prio_4_2GR_14_blood	Experiment_4	2GR	14	blood	500000	0	500000	0	0
HB_Prio_4_2GR_15_blood	Experiment_4	2GR	15	blood	1450000	0	1450000	0	0
HB_Prio_4_2GR_16_blood	Experiment_4	2GR	16	blood	650000000	0	650000000	0	0
HB_Prio_4_2GR_17_blood	Experiment_4	2GR	17	blood	1650000	0	1650000	0	0
HB_Prio_4_2GR_18_blood	Experiment_4	2GR	18	blood	4500000	0	4500000	0	0
HB_Prio_4_332RG_1_blood	Experiment_4	332RG	1	blood	20000	45000	65000	1	1
HB_Prio_4_332RG_2_blood	Experiment_4	332RG	2	blood	80000	75000	155000	1	1
HB_Prio_4_332RG_3_blood	Experiment_4	332RG	3	blood	6500000	1000000	7500000	1	1
HB_Prio_4_332RG_4_blood	Experiment_4	332RG	4	blood	2150000	200000	2350000	1	1
HB_Prio_4_332RG_5_blood	Experiment_4	332RG	5	blood	1300000	50000	1350000	1	1
HB_Prio_4_332RG_6_blood	Experiment_4	332RG	6	blood	70000	25000	95000	1	1
HB_Prio_4_332RG_7_blood	Experiment_4	332RG	7	blood	10000	3000000	3010000	1	1
HB_Prio_4_332RG_8_blood	Experiment_4	332RG	8	blood	2500000	100000	2600000	1	1
HB_Prio_4_332RG_9_blood	Experiment_4	332RG	9	blood	350000	150000	500000	1	1
HB_Prio_4_332RG_10_blood	Experiment_4	332RG	10	blood	0	350000	350000	0	0
HB_Prio_4_332RG_11_blood	Experiment_4	332RG	11	blood	550000	50000	600000	1	1
HB_Prio_4_332RG_12_blood	Experiment_4	332RG	12	blood	5000	145000	150000	1	1
HB_Prio_4_332RG_13_blood	Experiment_4	332RG	13	blood	3000000	350000	3350000	1	1
HB_Prio_4_332RG_14_blood	Experiment_4	332RG	14	blood	155000	10000	165000	1	1
HB_Prio_4_332RG_15_blood	Experiment_4	332RG	15	blood	1300000	0	1300000	1	1
HB_Prio_4_332RG_16_blood	Experiment_4	332RG	16	blood	6000000	0	6000000	1	1
HB_Prio_4_332RG_17_blood	Experiment_4	332RG	17	blood	4500000	0	4500000	1	1
HB_Prio_4_2M_1_blood	Experiment_4	2M	1	blood	1650000	0	1650000	0	1
HB_Prio_4_2M_2_blood	Experiment_4	2M	2	blood	1800000	0	1800000	0	1
HB_Prio_4_2M_3_blood	Experiment_4	2M	3	blood	105000	0	105000	0	1
HB_Prio_4_2M_4_blood	Experiment_4	2M	4	blood	4500000	0	4500000	0	1
HB_Prio_4_2M_5_blood	Experiment_4	2M	5	blood	2500000	0	2500000	0	1
HB_Prio_4_2M_6_blood	Experiment_4	2M	6	blood	4000000	0	4000000	0	1
HB_Prio_4_2M_7_blood	Experiment_4	2M	7	blood	300000	0	300000	0	1
HB_Prio_4_2M_8_blood	Experiment_4	2M	8	blood	4500000	0	4500000	0	1
HB_Prio_4_TM_1_blood	Experiment_4	TM	1	blood	700000	150000	850000	1	1
HB_Prio_4_TM_2_blood	Experiment_4	TM	2	blood	0	3000	3000	1	0
HB_Prio_4_TM_3_blood	Experiment_4	TM	3	blood	65000	35000	100000	1	1
HB_Prio_4_TM_4_blood	Experiment_4	TM	4	blood	10000	1000000	1010000	1	1
HB_Prio_4_TM_5_blood	Experiment_4	TM	5	blood	60000	125000	185000	1	1
HB_Prio_4_TM_6_blood	Experiment_4	TM	6	blood	1500	60000	61500	1	1
HB_Prio_4_MDKAN_1_blood	Experiment_12	MDKAN	1	blood	0	0	0
HB_Prio_4_MDKAN_2_blood	Experiment_13	MDKAN	2	blood	0	0	0
HB_Prio_4_MDKAN_3_blood	Experiment_14	MDKAN	3	blood	0	0	0
HB_Prio_4_MDKAN_4_blood	Experiment_15	MDKAN	4	blood	0	0	0
HB_Prio_4_MDKAN_5_blood	Experiment_16	MDKAN	5	blood	0	0	0
HB_Prio_4_MDKAN_6_blood	Experiment_17	MDKAN	6	blood	0	0	0
HB_Prio_4_MDKAN_7_blood	Experiment_18	MDKAN	7	blood	0	0	0
HB_Prio_4_MDKAN_8_blood	Experiment_19	MDKAN	8	blood	0	0	0
HB_Prio_4_MDKAN_9_blood	Experiment_20	MDKAN	9	blood	0	0	0
